# Supplementary material for: EYA2 suppresses the progression of hepatocellular carcinoma via SOCS3-mediated blockade of JAK/STAT signaling
Source: Mol Cancer. 2021 May 27;20:79. doi: 10.1186/s12943-021-01377-9 (PMC8157759; doi:10.1186/s12943-021-01377-9)
Supplement: Supplementary file 2 — Additional file 2: Table S1. Clinical characteristics of six patients with HCC. Table S2. Sequence analysis of six pairs of HCC primary tumors and matched adjacent tissues. Table S3. The 203 genes harboring non-silent SNVs or indels mutations. Table S4. Summary of the types and prevalence of the somatic mutations identified in six pairs of HCC primary tumors and matched adjacent tissues. Table S5. Clinical information of patients with HCC (n = 94). Table S6. Univariate and multivariate analysis of clinicopathological factors for overall survival rate (n = 94). Table S7. Comparison of HCC and adjacent non-tumors DNA methylation levels of each CpG site within 411 bp flanking region of EYA2 intron 1 (n = 30 pairs). Table S8. Primer sequences in the study. [file 12943_2021_1377_MOESM2_ESM.zip › Additional file 2-Table S2.xlsx]

## Sheet: Sheet1
Table S2. Sequence analysis of six pairs of HCC primary tumors and matched adjacent tissues
Patients ID		TOTAL_READS	PF_UNIQUE_READS	PCT_PF_UQ_READS	PF_UQ_READS_ALIGNED	PCT_PF_UQ_READS_ALIGNED	MEAN_TARGET_COVERAGE	ZERO_CVG_TARGETS_PCT	PCT_TARGET_BASES_2X	PCT_TARGET_BASES_10X	PCT_TARGET_BASES_20X	PCT_TARGET_BASES_30X
1	tumor	61203447	59137394	0.966243	57816193	0.977659	68.5755	0.011123	0.986667	0.935933	0.849896	0.758189
	adjacent	61624326	59609704	0.967308	58317461	0.978322	68.572230	0.010047	0.989077	0.947791	0.866477	0.775069
2	tumor	63321419	61153188	0.965758	59930991	0.980014	71.9871	0.010785	0.987217	0.939572	0.858550	0.771603
	adjacent	57739080	55795898	0.966345	54784251	0.981869	76.4207	0.010247	0.988330	0.946765	0.872640	0.791331
3	tumor	140154020	128609572	0.917630	125911097	0.979018	127.983	0.008511	0.991675	0.971815	0.933407	0.889649
	adjacent	161338158	148790515	0.922228	145612101	0.978638	130.536	0.008350	0.992509	0.979514	0.948665	0.908365
4	tumor	73398339	68010297	0.926592	66525566	0.978169	61.301290	0.009804	0.988769	0.940091	0.849831	0.747664
	adjacent	61623619	56990618	0.924818	55865671	0.980261	54.7543	0.010025	0.988490	0.934769	0.830878	0.712750
5	tumor	52347059	50790458	0.970264	49663003	0.977802	46.7946	0.011679	0.983680	0.899010	0.770893	0.633168
	adjacent	60446159	58245681	0.963596	56968861	0.978079	60.300600	0.011909	0.982613	0.900795	0.787959	0.675207
6	tumor	95287934	92324506	0.968900	91020803	0.985879	96.297940	0.009895	0.990903	0.974439	0.941021	0.893749
	adjacent	79184645	76605113	0.967424	75333809	0.983404	79.1761	0.010086	0.990347	0.970994	0.926299	0.860381
