# Supplementary material for: EYA2 suppresses the progression of hepatocellular carcinoma via SOCS3-mediated blockade of JAK/STAT signaling
Source: Mol Cancer. 2021 May 27;20:79. doi: 10.1186/s12943-021-01377-9 (PMC8157759; doi:10.1186/s12943-021-01377-9)
Supplement: Supplementary file 2 — Additional file 2: Table S1. Clinical characteristics of six patients with HCC. Table S2. Sequence analysis of six pairs of HCC primary tumors and matched adjacent tissues. Table S3. The 203 genes harboring non-silent SNVs or indels mutations. Table S4. Summary of the types and prevalence of the somatic mutations identified in six pairs of HCC primary tumors and matched adjacent tissues. Table S5. Clinical information of patients with HCC (n = 94). Table S6. Univariate and multivariate analysis of clinicopathological factors for overall survival rate (n = 94). Table S7. Comparison of HCC and adjacent non-tumors DNA methylation levels of each CpG site within 411 bp flanking region of EYA2 intron 1 (n = 30 pairs). Table S8. Primer sequences in the study. [file 12943_2021_1377_MOESM2_ESM.zip › Additional file 2-Table S5.xlsx]

## Sheet: Sheet1
Table S5. Clinical information of patients with HCC (n = 94)
Patients and tumor characteristics
Age (years), median (range)	52 (32–76)
Age (years)
≥ 50	58 (61.70%)
< 50	36 (38.30%)
Gender
Male	82 (87.23%)
Female	12 (12.77%)
Etiology of the liver disease
HBV	84 (89.36%)
HCV	2 (2.13%)
NBNC	8 (8.51%)
Tumor size (cm)
< 5	35 (37.23%)
≥ 5	59 (62.77%)
Serum AFP (ng/ml)
≤ 20	33 (35.11%)
> 20	61 (64.89%)
Tumor number
Single	69 (73.40%)
Multiple	25 (26.60%)
Liver cirrhosis
Yes	61 (64.89%)
No	33 (35.11%)
BCLC stage
0	2 (2.13%)
A	35 (37.23%)
B	50 (53.19%)
C	7 (7.45%)
TNM stage
Ⅰ	58 (61.70%)
Ⅱ	8 (8.51%)
Ⅲ	26 (27.66%)
Ⅳ	2 (2.13%)
Edmondson-steiner
Ⅰ	4 (4.26%)
Ⅱ	31 (32.98%)
Ⅲ	55 (58.51%)
Ⅳ	4 (4.25%)
Liver histologic classification
HCC	94 (100%)
Clinical typing of tumors was performed using the tumor node metastasis (TNM) classification system of the American Joint Committee on Cancer (AJCC) and the Union for International Cancer Control (UICC) (7th ed). HBV = hepatitis B virus; HCV = hepatitis C virus; NBNC = non-hepatitis B and non-hepatitis C; AFP = α-fetoprotein; BCLC = barcelona clinic liver cancer; TNM = tumor node metastasis.
