# Supplementary material for: EYA2 suppresses the progression of hepatocellular carcinoma via SOCS3-mediated blockade of JAK/STAT signaling
Source: Mol Cancer. 2021 May 27;20:79. doi: 10.1186/s12943-021-01377-9 (PMC8157759; doi:10.1186/s12943-021-01377-9)
Supplement: Supplementary file 2 — Additional file 2: Table S1. Clinical characteristics of six patients with HCC. Table S2. Sequence analysis of six pairs of HCC primary tumors and matched adjacent tissues. Table S3. The 203 genes harboring non-silent SNVs or indels mutations. Table S4. Summary of the types and prevalence of the somatic mutations identified in six pairs of HCC primary tumors and matched adjacent tissues. Table S5. Clinical information of patients with HCC (n = 94). Table S6. Univariate and multivariate analysis of clinicopathological factors for overall survival rate (n = 94). Table S7. Comparison of HCC and adjacent non-tumors DNA methylation levels of each CpG site within 411 bp flanking region of EYA2 intron 1 (n = 30 pairs). Table S8. Primer sequences in the study. [file 12943_2021_1377_MOESM2_ESM.zip › Additional file 2-Table S7.xlsx]

## Sheet: Sheet1
Table S7. Comparison of HCC and adjacent non-tumors DNA methylation levels of each CpG site within 411 bp flanking region of EYA2 intron 1 (n = 30 pairs)
CpG sites	Tissue type	Mean methylation % ± SEM	P value
CpG1	HCC	0.0763 ± 0.0103	0.8786
	Adjacent	0.0743 ± 0.0080
CpG2	HCC	0.0763 ± 0.0103	0.9656
	Adjacent	0.0743 ± 0.0080
CpG4.5.6.7	HCC	0.0900 ± 0.0326	0.4757
	Adjacent	0.0620 ± 0.0214
CpG8.9	HCC	0.1450 ± 0.0186	0.0021
	Adjacent	0.0717 ± 0.0131
CpG10	HCC	0.1577 ± 0.0216	0.0108
	Adjacent	0.0883 ± 0.0150
CpG15.16.17.18	HCC	0.0987 ± 0.0104	0.0194
	Adjacent	0.0677 ± 0.0076
CpG19	HCC	0.0620 ± 0.0010	0.4461
	Adjacent	0.0513 ± 0.0097
CpG20	HCC	0.1660 ± 0.0303	0.7001
	Adjacent	0.1840 ± 0.0353
CpG21	HCC	0.0920 ± 0.0154	0.0272
	Adjacent	0.0487 ± 0.0113
CpG22	HCC	0.0507 ± 0.0082	0.6135
	Adjacent	0.0567 ± 0.0085
CpG23.24	HCC	0.0783 ± 0.0113	0.0301
	Adjacent	0.0500 ± 0.0060
Two-tailed Student’s t-tests (two-sample equal variance) were used to test the significance of differences between two groups. P < 0.05 was considered statistically significant. SEM = standard error of mean.
