# Supplementary material for: EYA2 suppresses the progression of hepatocellular carcinoma via SOCS3-mediated blockade of JAK/STAT signaling
Source: Mol Cancer. 2021 May 27;20:79. doi: 10.1186/s12943-021-01377-9 (PMC8157759; doi:10.1186/s12943-021-01377-9)
Supplement: Supplementary file 2 — Additional file 2: Table S1. Clinical characteristics of six patients with HCC. Table S2. Sequence analysis of six pairs of HCC primary tumors and matched adjacent tissues. Table S3. The 203 genes harboring non-silent SNVs or indels mutations. Table S4. Summary of the types and prevalence of the somatic mutations identified in six pairs of HCC primary tumors and matched adjacent tissues. Table S5. Clinical information of patients with HCC (n = 94). Table S6. Univariate and multivariate analysis of clinicopathological factors for overall survival rate (n = 94). Table S7. Comparison of HCC and adjacent non-tumors DNA methylation levels of each CpG site within 411 bp flanking region of EYA2 intron 1 (n = 30 pairs). Table S8. Primer sequences in the study. [file 12943_2021_1377_MOESM2_ESM.zip › Additional file 2-Table S8.xlsx]

## Sheet: Sheet1
Table S8. Primer sequences in the study
	Primers	Sequences
For Sanger sequencing (human)	EYA2(R255K)-F	5’-CCCACTGCTTTGGAGCTAGAC-3’
	EYA2(R255K)-R	5’-CTTGGACAACCTCATGCTTCC-3’
	EYA2(A510E)-F	5’-AACGAAATGATGAATACCGGG-3’
	EYA2(A510E)-R	5’-ATGGAAGGAGCCCTTGAAGAC-3’
siRNAs for transfection (human)	snc RNA-sense	5’-UUCUCCGAACGUGUCACGUTT-3’
	snc RNA-antisense	5’-ACGUGACACGUUCGGAGAATT-3’
	si1-EYA2-sense	5’- GGUCUGUGUUUCCUAUUGATT-3’
	si1-EYA2-antisense	5’- UCAAUAGGAAACACAGACCTT-3’
	si2-EYA2-sense	5’- GCCCAUACACCUACCAGAUTT-3’
	si2-EYA2-antisense	5’- AUCUGGUAGGUGUAUGGGCTT-3’
	si1-DACH1-sense	5’- GCAGUUGGCUAUGGAACAATT-3’
	si1-DACH1-antisense	5’- UUGUUCCAUAGCCAACUGCTT-3’
	si2-DACH1-sense	5’- GCAGCUAUUGCUGAAGCAATT-3’
	si2-DACH1-antisense	5’- UUGCUUCAGCAAUAGCUGCTT-3’
For qRT-PCR (human)	EYA2-F	5’-CACTCCCTGAAGGCACTAAACCTCATC-3’
	EYA2-R	5’-CTGCATTATCCTCTCGAAGCAGCTCTC-3’
	β-actin-F	5’-AGCGAGCATCCCCCAAAGTT-3’
	β-actin-R	5’-GGGCACGAAGGCTCATCATT-3’
	DACH1-F	5’-CCCTCTACAATGACTGCACCA-3’
	DACH1-R	5’-GCGGCATGATGTGAGAGTTCT-3’
	SOCS3-F	5’-TCCCCCCAGAAGAGCCTATTAC-3’
	SOCS3-R	5’-TCCGACAGAGATGCTGAAGAGTG-3’
	BAX-F	5’-CCCGAGAGGTCTTTTTCCGAG-3’
	BAX-R	5’-CCAGCCCATGATGGTTCTGAT-3’
	p21-F	5’-GAGACTCTCAGGGTCGAAAACG-3’
	p21-R	5’-GGATTAGGGCTTCCTCTTGGA-3’
	CCND1-F	5’-GCTGCGAAGTGGAAACCATC-3’
	CCND1-R	5’-CCTCCTTCTGCACACATTTGAA-3’
For qPCR (mouse)	EYA2-F-mouse	5’-GCTGACACACACCTGTTCTTC-3’
	EYA2-R-mouse	5’-CTATCAAGCCACCCACGTTGT-3’
	SOCS3-F-mouse	5’-ATGGTCACCCACAGCAAGTTT-3’
	SOCS3-R-mouse	5’-TCCAGTAGAATCCGCTCTCCT-3’
	β-actin-F-mouse	5’-GTCCCTCACCCTCCCAAAAG-3’
	β-actin-R-mouse	5’-GCTGCCTCAACACCTCAACCC-3’
For PCR (EYA2-/- mouse)	3’loxP-F	5'-GTCCCTTGGTCCTTTCTTCAGCTCC-3'
	3’loxP-R	5'-CAGCTGCCAGTGCTCCAATGTCTTC-3'
	Alb-cre-F	5'-ACAGCTCCAGATGGCAAACATAC-3'
	Alb-cre-R	5'-CAGCATTGCTGTCACTTGGTC-3'
